# Supplementary material for: The Use of Expressive Writing in Healthcare Professionals: A Systematic Review of Quantitative Studies
Source: Healthcare (Basel). 2026 Apr 16;14(8):1057. doi: 10.3390/healthcare14081057 (PMC13116220; doi:10.3390/healthcare14081057)
Supplement: Supplementary file 1 [file healthcare-14-01057-s001.zip]

Archive with 1 entries (1 files):
- healthcare-4193942-supplementary.pdf
